# Supplementary material for: Caveolin-1 identified as a key mediator of acute lung injury using bioinformatics and functional research
Source: Cell Death Dis. 2022 Aug 6;13(8):686. doi: 10.1038/s41419-022-05134-8 (PMC9357074; doi:10.1038/s41419-022-05134-8)
Supplement: Supplementary file 7 — Supplementary_Table3 [file 41419_2022_5134_MOESM7_ESM.xlsx]

## Sheet: Sheet1
Table S3: The 40 robust differentially expressed genes by RRA analysis
Name	pvalue	logFC
CYP4F3	0.000442677	1.51374
DPEP2	2.92339e-05	1.43253
PTGS2	1.33177e-05	1.27883
MME	0.000282747	1.21006
ATHL1	0.000336704	1.19306
TNF	0.000465598	1.05933
LPAR2	4.4147e-06	1.02352
CAV1	5.4033e-06	0.986944
CXCL1	5.72634e-05	0.909452
NOTCH1	0.00024866	0.831613
TBL1X	1.31705e-05	0.811012
FOS	0.00015434	0.797708
TFEB	0.000282981	0.747033
KDM4B	0.000354066	0.743848
NUP214	0.000460754	0.72199
RELA	0.000176684	0.629697
BANP	0.000316423	0.618425
HCAR3	0.000420331	0.618771
PRKCZ	0.000100123	0.569168
MX2	0.000297593	0.558935
POP4	0.000914395	-0.501343
CTSC	0.000644095	-0.51683
ETFA	0.00102711	-0.518389
CYP4B1	0.00271416	-0.576793
UGP2	0.00088686	-0.585653
RPL3	0.00217319	-0.603768
PSMA5	0.00112234	-0.640637
SCP2	0.00172361	-0.669714
CCRL2	0.00191278	-0.73652
CLIC2	0.00280076	-0.786112
PFKFB2	0.00199151	-0.786161
CD3D	0.00228774	-0.819673
RPS4Y1	0.00244344	-0.876361
IL6ST	0.002535	-0.901308
MATN3	0.00191278	-0.937739
RBX1	7.13202e-05	-0.967902
ELOVL4	0.000317238	-1.02174
PLAC8	0.00107932	-1.11363
LAMP3	0.000785414	-1.14417
KCNJ9	0.00191278	-1.29403
