# Supplementary material for: Caveolin-1 identified as a key mediator of acute lung injury using bioinformatics and functional research
Source: Cell Death Dis. 2022 Aug 6;13(8):686. doi: 10.1038/s41419-022-05134-8 (PMC9357074; doi:10.1038/s41419-022-05134-8)
Supplement: Supplementary file 8 — Supplementary_Table4 [file 41419_2022_5134_MOESM8_ESM.xlsx]

## Sheet: GO
Table S4: Gene Ontology functional enrichment of 40 DEGs
ID	Description	pvalue	p.adjust	qvalue	geneID
GO:0042176	positive regulation of acute inflammatory response	1.45506e-05	0.0160255	0.0102634	CAV1/RELA/BANP/TNF/RBX1/CTSC/LAMP3
GO:0014015	regulation of protein catabolic process	1.86508e-05	0.0160255	0.0102634	PTGS2/CXCL1/FOS/RELA/NOTCH1/TNF
GO:1990776	response to angiotensin	2.87573e-05	0.0160255	0.0102634	CAV1/PTGS2/RELA
GO:0001659	temperature homeostasis	3.26247e-05	0.0160255	0.0102634	CAV1/PTGS2/NOTCH1/TNF/PLAC8
GO:0002675	regulation of neuroinflammatory response	3.92824e-05	0.0160255	0.0102634	PTGS2/TNF/IL6ST
GO:0032496	response to lipopolysaccharide	6.73788e-05	0.0160255	0.0102634	PTGS2/CXCL1/FOS/RELA/NOTCH1/TNF
GO:0002237	response to molecule of bacterial origin	8.33879e-05	0.0160255	0.0102634	RELA/NOTCH1/TNF/IL6ST
GO:0033559	unsaturated fatty acid metabolic process	8.85284e-05	0.0160255	0.0102634	PTGS2/CYP4F3/ELOVL4/SCP2
GO:0150077	positive regulation of gliogenesis	9.1786e-05	0.0160255	0.0102634	RELA/NOTCH1/TNF/IL6ST
GO:0042303	molting cycle	9.49463e-05	0.0160255	0.0102634	PTGS2/RELA/NOTCH1/TNF
GO:0042633	hair cycle	9.49463e-05	0.0160255	0.0102634	PTGS2/RELA/NOTCH1/TNF
GO:1903039	positive regulation of leukocyte cell-cell adhesion	9.77922e-05	0.0160255	0.0102634	CAV1/PRKCZ/RELA/TNF/IL6ST
GO:0045687	positive regulation of glial cell differentiation	0.000105945	0.0160255	0.0102634	RELA/NOTCH1/IL6ST
GO:0031331	positive regulation of cellular catabolic process	0.000110426	0.0160255	0.0102634	CAV1/TFEB/TNF/RBX1/CTSC/PFKFB2
GO:0032570	response to progesterone	0.000121457	0.0160255	0.0102634	CAV1/FOS/RELA
GO:0071453	cellular response to oxygen levels	0.000136338	0.0160255	0.0102634	CAV1/PTGS2/NOTCH1/RBX1/PSMA5
GO:0014013	regulation of gliogenesis	0.000140787	0.0160255	0.0102634	RELA/NOTCH1/TNF/IL6ST
GO:0006631	fatty acid metabolic process	0.000152502	0.0160255	0.0102634	CAV1/PTGS2/CYP4F3/ELOVL4/ETFA/SCP2
GO:0043620	regulation of DNA-templated transcription in response to stress	0.00015438	0.0160255	0.0102634	RELA/NOTCH1/RBX1/PSMA5
GO:0048545	response to steroid hormone	0.000156882	0.0160255	0.0102634	CAV1/PTGS2/FOS/RELA/NOTCH1/TNF
GO:0001660	fever generation	0.00019923	0.01835	0.0117521	PTGS2/TNF
GO:0022409	positive regulation of cell-cell adhesion	0.000203483	0.01835	0.0117521	CAV1/PRKCZ/RELA/TNF/IL6ST
GO:0046425	regulation of JAK-STAT cascade	0.000206583	0.01835	0.0117521	CAV1/NOTCH1/TNF/IL6ST
GO:0090257	regulation of muscle system process	0.000218714	0.018618	0.0119238	CAV1/PTGS2/NOTCH1/IL6ST/CLIC2
GO:0031652	positive regulation of heat generation	0.000243174	0.0198722	0.012727	PTGS2/TNF
GO:0009896	positive regulation of catabolic process	0.000260902	0.019939	0.0127698	CAV1/TFEB/TNF/RBX1/CTSC/PFKFB2
GO:1904892	regulation of STAT cascade	0.000263511	0.019939	0.0127698	CAV1/NOTCH1/TNF/IL6ST
GO:0051092	positive regulation of NF-kappaB transcription factor activity	0.000284769	0.0207779	0.013307	CAV1/PRKCZ/RELA/TNF
GO:0050729	positive regulation of inflammatory response	0.000314995	0.0213911	0.0136998	PTGS2/TNF/CTSC/IL6ST
GO:0007259	JAK-STAT cascade	0.000339128	0.0213911	0.0136998	CAV1/NOTCH1/TNF/IL6ST
GO:0031650	regulation of heat generation	0.000343931	0.0213911	0.0136998	PTGS2/TNF
GO:0048711	positive regulation of astrocyte differentiation	0.000343931	0.0213911	0.0136998	NOTCH1/IL6ST
GO:0060828	regulation of canonical Wnt signaling pathway	0.000345525	0.0213911	0.0136998	CAV1/TBL1X/NOTCH1/RBX1/PSMA5
GO:0045428	regulation of nitric oxide biosynthetic process	0.000379664	0.0219202	0.0140386	CAV1/PTGS2/TNF
GO:0031960	response to corticosteroid	0.00039133	0.0219202	0.0140386	PTGS2/FOS/NOTCH1/TNF
GO:0062012	regulation of small molecule metabolic process	0.000403626	0.0219202	0.0140386	CAV1/PTGS2/NUP214/TNF/PSMA5/PFKFB2
GO:0050890	cognition	0.000404425	0.0219202	0.0140386	PTGS2/PRKCZ/FOS/MME/TNF
GO:0046394	carboxylic acid biosynthetic process	0.000417832	0.0219202	0.0140386	PTGS2/NUP214/ELOVL4/UGP2/SCP2/PFKFB2
GO:0016053	organic acid biosynthetic process	0.000422653	0.0219202	0.0140386	PTGS2/NUP214/ELOVL4/UGP2/SCP2/PFKFB2
GO:0097696	STAT cascade	0.000429177	0.0219202	0.0140386	CAV1/NOTCH1/TNF/IL6ST
GO:0050806	positive regulation of synaptic transmission	0.000449049	0.0222191	0.01423	PTGS2/PRKCZ/MME/TNF
GO:1903037	regulation of leukocyte cell-cell adhesion	0.00045678	0.0222191	0.01423	CAV1/PRKCZ/RELA/TNF/IL6ST
GO:0045685	regulation of glial cell differentiation	0.000510706	0.0230166	0.0147408	RELA/NOTCH1/IL6ST
GO:0009416	response to light stimulus	0.000529248	0.0230166	0.0147408	PTGS2/FOS/RELA/MME/ELOVL4
GO:0150076	neuroinflammatory response	0.000552823	0.0230166	0.0147408	PTGS2/TNF/CTSC
GO:0090090	negative regulation of canonical Wnt signaling pathway	0.000558393	0.0230166	0.0147408	CAV1/NOTCH1/RBX1/PSMA5
GO:0007568	aging	0.000584911	0.0230166	0.0147408	PTGS2/FOS/RELA/MME/CTSC
GO:0010224	response to UV-B	0.00059643	0.0230166	0.0147408	RELA/MME
GO:0031649	heat generation	0.00059643	0.0230166	0.0147408	PTGS2/TNF
GO:1904996	positive regulation of leukocyte adhesion to vascular endothelial cell	0.00059643	0.0230166	0.0147408	RELA/TNF
GO:2000811	negative regulation of anoikis	0.00059643	0.0230166	0.0147408	CAV1/NOTCH1
GO:0006809	nitric oxide biosynthetic process	0.000597103	0.0230166	0.0147408	CAV1/PTGS2/TNF
GO:0061418	regulation of transcription from RNA polymerase II promoter in response to hypoxia	0.000597103	0.0230166	0.0147408	NOTCH1/RBX1/PSMA5
GO:0019058	viral life cycle	0.000644874	0.0243977	0.0156253	CAV1/NOTCH1/NUP214/TNF/LAMP3
GO:0035994	response to muscle stretch	0.000670076	0.0244458	0.0156561	FOS/RELA
GO:0150078	positive regulation of neuroinflammatory response	0.000670076	0.0244458	0.0156561	TNF/CTSC
GO:0048708	astrocyte differentiation	0.000692329	0.0248097	0.0158891	NOTCH1/TNF/IL6ST
GO:0060070	canonical Wnt signaling pathway	0.000709346	0.0248097	0.0158891	CAV1/TBL1X/NOTCH1/RBX1/PSMA5
GO:0046209	nitric oxide metabolic process	0.000717557	0.0248097	0.0158891	CAV1/PTGS2/TNF
GO:0007159	leukocyte cell-cell adhesion	0.000728625	0.0248097	0.0158891	CAV1/PRKCZ/RELA/TNF/IL6ST
GO:0042509	regulation of tyrosine phosphorylation of STAT protein	0.000743363	0.0248966	0.0159448	CAV1/TNF/IL6ST
GO:0072330	monocarboxylic acid biosynthetic process	0.000788825	0.0256882	0.0164518	PTGS2/NUP214/ELOVL4/SCP2/PFKFB2
GO:2001057	reactive nitrogen species metabolic process	0.000796736	0.0256882	0.0164518	CAV1/PTGS2/TNF
GO:0001942	hair follicle development	0.000824312	0.0256882	0.0164518	RELA/NOTCH1/TNF
GO:0007260	tyrosine phosphorylation of STAT protein	0.000824312	0.0256882	0.0164518	CAV1/TNF/IL6ST
GO:0032495	response to muramyl dipeptide	0.000829868	0.0256882	0.0164518	RELA/NOTCH1
GO:0022404	molting cycle process	0.000881271	0.0260933	0.0167112	RELA/NOTCH1/TNF
GO:0022405	hair cycle process	0.000881271	0.0260933	0.0167112	RELA/NOTCH1/TNF
GO:0098773	skin epidermis development	0.000881271	0.0260933	0.0167112	RELA/NOTCH1/TNF
GO:0046427	positive regulation of JAK-STAT cascade	0.000910664	0.026357	0.0168801	NOTCH1/TNF/IL6ST
GO:0035455	response to interferon-alpha	0.000915981	0.026357	0.0168801	MX2/LAMP3
GO:0001666	response to hypoxia	0.000967597	0.0273294	0.0175029	CAV1/PTGS2/NOTCH1/RBX1/PSMA5
GO:0071456	cellular response to hypoxia	0.000981417	0.0273294	0.0175029	PTGS2/NOTCH1/RBX1/PSMA5
GO:1904894	positive regulation of STAT cascade	0.00100256	0.0273294	0.0175029	NOTCH1/TNF/IL6ST
GO:1901522	positive regulation of transcription from RNA polymerase II promoter involved in cellular response to chemical stimulus	0.00100621	0.0273294	0.0175029	RELA/NOTCH1
GO:0030111	regulation of Wnt signaling pathway	0.00101666	0.0273294	0.0175029	CAV1/TBL1X/NOTCH1/RBX1/PSMA5
GO:0030178	negative regulation of Wnt signaling pathway	0.00103521	0.0274667	0.0175908	CAV1/NOTCH1/RBX1/PSMA5
GO:0036293	response to decreased oxygen levels	0.00110695	0.0283498	0.0181564	CAV1/PTGS2/NOTCH1/RBX1/PSMA5
GO:0045732	positive regulation of protein catabolic process	0.00111013	0.0283498	0.0181564	CAV1/TNF/RBX1/CTSC
GO:1903050	regulation of proteolysis involved in cellular protein catabolic process	0.00111013	0.0283498	0.0181564	CAV1/RBX1/CTSC/LAMP3
GO:0036294	cellular response to decreased oxygen levels	0.00116876	0.0294786	0.0188793	PTGS2/NOTCH1/RBX1/PSMA5
GO:0010001	glial cell differentiation	0.00118877	0.0295122	0.0189008	RELA/NOTCH1/TNF/IL6ST
GO:2000209	regulation of anoikis	0.00119898	0.0295122	0.0189008	CAV1/NOTCH1
GO:0043903	regulation of symbiosis, encompassing mutualism through parasitism	0.00127126	0.0301363	0.0193005	CAV1/NOTCH1/TNF/LAMP3
GO:0070498	interleukin-1-mediated signaling pathway	0.00127573	0.0301363	0.0193005	RELA/RBX1/PSMA5
GO:0045662	negative regulation of myoblast differentiation	0.00130147	0.0301363	0.0193005	NOTCH1/TNF
GO:0045672	positive regulation of osteoclast differentiation	0.00130147	0.0301363	0.0193005	FOS/TNF
GO:1904385	cellular response to angiotensin	0.00130147	0.0301363	0.0193005	CAV1/RELA
GO:1903426	regulation of reactive oxygen species biosynthetic process	0.00131284	0.0301363	0.0193005	CAV1/PTGS2/TNF
GO:0098869	cellular oxidant detoxification	0.00135062	0.0306591	0.0196354	PTGS2/TNF/CLIC2
GO:0046822	regulation of nucleocytoplasmic transport	0.00142823	0.031907	0.0204346	PTGS2/MX2/NUP214
GO:0070482	response to oxygen levels	0.00146231	0.031907	0.0204346	CAV1/PTGS2/NOTCH1/RBX1/PSMA5
GO:0002821	positive regulation of adaptive immune response	0.00146807	0.031907	0.0204346	PRKCZ/TNF/IL6ST
GO:0033138	positive regulation of peptidyl-serine phosphorylation	0.00146807	0.031907	0.0204346	CAV1/PTGS2/TNF
GO:0042136	neurotransmitter biosynthetic process	0.00150859	0.0324427	0.0207776	CAV1/PTGS2/TNF
GO:0009062	fatty acid catabolic process	0.00159174	0.0333902	0.0213845	CYP4F3/ETFA/SCP2
GO:0022407	regulation of cell-cell adhesion	0.00161521	0.0333902	0.0213845	CAV1/PRKCZ/RELA/TNF/IL6ST
GO:0045785	positive regulation of cell adhesion	0.00161521	0.0333902	0.0213845	CAV1/PRKCZ/RELA/TNF/IL6ST
GO:1904994	regulation of leukocyte adhesion to vascular endothelial cell	0.00163321	0.0333902	0.0213845	RELA/TNF
GO:0001676	long-chain fatty acid metabolic process	0.00163437	0.0333902	0.0213845	PTGS2/CYP4F3/SCP2
GO:2001233	regulation of apoptotic signaling pathway	0.0016687	0.033754	0.0216174	CAV1/PTGS2/RELA/TNF/CTSC
GO:0010575	positive regulation of vascular endothelial growth factor production	0.00175182	0.0347937	0.0222833	PTGS2/IL6ST
GO:1990748	cellular detoxification	0.00176655	0.0347937	0.0222833	PTGS2/TNF/CLIC2
GO:0009266	response to temperature stimulus	0.00177119	0.0347937	0.0222833	PTGS2/FOS/NUP214/PLAC8
GO:0097237	cellular response to toxic substance	0.00187991	0.0362325	0.0232048	PTGS2/RELA/TNF/CLIC2
GO:1903362	regulation of cellular protein catabolic process	0.00187991	0.0362325	0.0232048	CAV1/RBX1/CTSC/LAMP3
GO:0048710	regulation of astrocyte differentiation	0.00200097	0.0378517	0.0242418	NOTCH1/IL6ST
GO:1902895	positive regulation of pri-miRNA transcription by RNA polymerase II	0.00200097	0.0378517	0.0242418	FOS/RELA
GO:0045907	positive regulation of vasoconstriction	0.00213148	0.0388917	0.0249078	CAV1/PTGS2
GO:0007611	learning or memory	0.00214133	0.0388917	0.0249078	PTGS2/PRKCZ/FOS/MME
GO:0050730	regulation of peptidyl-tyrosine phosphorylation	0.00214133	0.0388917	0.0249078	CAV1/PRKCZ/TNF/IL6ST
GO:0022612	gland morphogenesis	0.00215113	0.0388917	0.0249078	CAV1/NOTCH1/TNF
GO:1903052	positive regulation of proteolysis involved in cellular protein catabolic process	0.00215113	0.0388917	0.0249078	CAV1/RBX1/CTSC
GO:0051090	regulation of DNA-binding transcription factor activity	0.00218867	0.0391291	0.0250599	CAV1/PRKCZ/FOS/RELA/TNF
GO:0043618	regulation of transcription from RNA polymerase II promoter in response to stress	0.00220257	0.0391291	0.0250599	NOTCH1/RBX1/PSMA5
GO:1903409	reactive oxygen species biosynthetic process	0.00225476	0.039434	0.0252551	CAV1/PTGS2/TNF
GO:0032633	interleukin-4 production	0.00226593	0.039434	0.0252551	PRKCZ/NOTCH1
GO:0009108	coenzyme biosynthetic process	0.00229694	0.039434	0.0252551	PTGS2/NUP214/ELOVL4/PFKFB2
GO:0051091	positive regulation of DNA-binding transcription factor activity	0.00229694	0.039434	0.0252551	CAV1/PRKCZ/RELA/TNF
GO:0010574	regulation of vascular endothelial growth factor production	0.0024043	0.0405949	0.0259986	PTGS2/IL6ST
GO:0043276	anoikis	0.0024043	0.0405949	0.0259986	CAV1/NOTCH1
GO:0045667	regulation of osteoblast differentiation	0.00247121	0.0413827	0.0265032	NOTCH1/TNF/IL6ST
GO:0060251	regulation of glial cell proliferation	0.00254657	0.0418815	0.0268226	NOTCH1/TNF
GO:0110111	negative regulation of animal organ morphogenesis	0.00254657	0.0418815	0.0268226	NOTCH1/TNF
GO:0009314	response to radiation	0.0025625	0.0418815	0.0268226	PTGS2/FOS/RELA/MME/ELOVL4
GO:0034763	negative regulation of transmembrane transport	0.0025841	0.0418993	0.0268341	CAV1/TNF/CLIC2
GO:0010573	vascular endothelial growth factor production	0.00269272	0.0426452	0.0273117	PTGS2/IL6ST
GO:0046627	negative regulation of insulin receptor signaling pathway	0.00269272	0.0426452	0.0273117	PRKCZ/RELA
GO:0097242	amyloid-beta clearance	0.00269272	0.0426452	0.0273117	MME/TNF
GO:0098754	detoxification	0.00275934	0.0433641	0.0277722	PTGS2/TNF/CLIC2
GO:0042177	negative regulation of protein catabolic process	0.00281935	0.0436358	0.0279462	RELA/BANP/LAMP3
GO:0072329	monocarboxylic acid catabolic process	0.00281935	0.0436358	0.0279462	CYP4F3/ETFA/SCP2
GO:0046683	response to organophosphorus	0.00294177	0.0451882	0.0289404	PTGS2/FOS/RELA
GO:0001819	positive regulation of cytokine production	0.00298093	0.0451959	0.0289453	PTGS2/PRKCZ/RELA/TNF/IL6ST
GO:1900077	negative regulation of cellular response to insulin stimulus	0.00299662	0.0451959	0.0289453	PRKCZ/RELA
GO:0003012	muscle system process	0.00300863	0.0451959	0.0289453	CAV1/PTGS2/NOTCH1/IL6ST/CLIC2
GO:0045684	positive regulation of epidermis development	0.00315433	0.0470387	0.0301255	NOTCH1/TNF
GO:0033135	regulation of peptidyl-serine phosphorylation	0.00326203	0.0479512	0.0307099	CAV1/PTGS2/TNF
GO:0050769	positive regulation of neurogenesis	0.00326643	0.0479512	0.0307099	RELA/NOTCH1/MME/TNF/IL6ST
GO:1903706	regulation of hemopoiesis	0.00329603	0.0479512	0.0307099	PRKCZ/FOS/NOTCH1/TNF/PSMA5
GO:1903364	positive regulation of cellular protein catabolic process	0.00332854	0.0479512	0.0307099	CAV1/RBX1/CTSC
GO:0010498	proteasomal protein catabolic process	0.00335582	0.0479512	0.0307099	CAV1/TBL1X/RBX1/LAMP3/PSMA5
GO:0042063	gliogenesis	0.00335635	0.0479512	0.0307099	RELA/NOTCH1/TNF/IL6ST
GO:0009411	response to UV	0.00339589	0.0481792	0.0308559	PTGS2/RELA/MME
GO:0050873	brown fat cell differentiation	0.00348121	0.0484263	0.0310142	PTGS2/PLAC8
GO:1902893	regulation of pri-miRNA transcription by RNA polymerase II	0.00348121	0.0484263	0.0310142	FOS/RELA
GO:0106106	cold-induced thermogenesis	0.00353308	0.0484263	0.0310142	CAV1/NOTCH1/PLAC8
GO:0120161	regulation of cold-induced thermogenesis	0.00353308	0.0484263	0.0310142	CAV1/NOTCH1/PLAC8
GO:0043312	neutrophil degranulation	0.00360283	0.0484263	0.0310142	CXCL1/MME/CTSC/PLAC8/PSMA5
GO:0048871	multicellular organismal homeostasis	0.00360283	0.0484263	0.0310142	CAV1/PTGS2/NOTCH1/TNF/PLAC8
GO:0050727	regulation of inflammatory response	0.00360283	0.0484263	0.0310142	PTGS2/RELA/TNF/CTSC/IL6ST
GO:1902107	positive regulation of leukocyte differentiation	0.00360294	0.0484263	0.0310142	PRKCZ/FOS/TNF
GO:0002283	neutrophil activation involved in immune response	0.00369876	0.0491249	0.0314616	CXCL1/MME/CTSC/PLAC8/PSMA5
GO:0018105	peptidyl-serine phosphorylation	0.00374317	0.0491249	0.0314616	CAV1/PTGS2/PRKCZ/TNF
GO:0051384	response to glucocorticoid	0.00374517	0.0491249	0.0314616	PTGS2/FOS/TNF
GO:0019359	nicotinamide nucleotide biosynthetic process	0.00381756	0.0491249	0.0314616	PTGS2/NUP214/PFKFB2
GO:0019363	pyridine nucleotide biosynthetic process	0.00381756	0.0491249	0.0314616	PTGS2/NUP214/PFKFB2
GO:0090263	positive regulation of canonical Wnt signaling pathway	0.00381756	0.0491249	0.0314616	CAV1/TBL1X/PSMA5
GO:0045429	positive regulation of nitric oxide biosynthetic process	0.00382323	0.0491249	0.0314616	PTGS2/TNF
GO:0014074	response to purine-containing compound	0.0039649	0.0494217	0.0316517	PTGS2/FOS/RELA
GO:1903900	regulation of viral life cycle	0.0039649	0.0494217	0.0316517	NOTCH1/TNF/LAMP3
GO:0045601	regulation of endothelial cell differentiation	0.00399988	0.0494217	0.0316517	NOTCH1/TNF
GO:0061756	leukocyte adhesion to vascular endothelial cell	0.00399988	0.0494217	0.0316517	RELA/TNF
GO:0070266	necroptotic process	0.00399988	0.0494217	0.0316517	CAV1/TNF
GO:1904407	positive regulation of nitric oxide metabolic process	0.00399988	0.0494217	0.0316517	PTGS2/TNF
GO:0042119	neutrophil activation	0.00403186	0.0494217	0.0316517	CXCL1/MME/CTSC/PLAC8/PSMA5
GO:0072525	pyridine-containing compound biosynthetic process	0.00403985	0.0494217	0.0316517	PTGS2/NUP214/PFKFB2
GO:0002446	neutrophil mediated immunity	0.00406632	0.0494493	0.0316694	CXCL1/MME/CTSC/PLAC8/PSMA5
GO:0045121	membrane raft	0.000419391	0.0257159	0.0215848	CAV1/PTGS2/PRKCZ/MME/TNF
GO:0098857	membrane microdomain	0.000425503	0.0257159	0.0215848	CAV1/PTGS2/PRKCZ/MME/TNF
GO:0098589	membrane region	0.000504234	0.0257159	0.0215848	CAV1/PTGS2/PRKCZ/MME/TNF
