# Supplementary material for: Caveolin-1 identified as a key mediator of acute lung injury using bioinformatics and functional research
Source: Cell Death Dis. 2022 Aug 6;13(8):686. doi: 10.1038/s41419-022-05134-8 (PMC9357074; doi:10.1038/s41419-022-05134-8)
Supplement: Supplementary file 9 — Supplementary_Table5 [file 41419_2022_5134_MOESM9_ESM.xlsx]

## Sheet: KEGG
Table S5: Kyoto Encyclopedia of Genes and Genomes functional enrichment of 40 DEGs
Description	pvalue	p.adjust	qvalue	geneID
hsa05171	Coronavirus disease - COVID-19	1.65784e-05	0.00180711	0.00121966	FOS/RELA/MX2/TNF/RPL3/RPS4Y1/IL6ST
hsa04657	IL-17 signaling pathway	2.12602e-05	0.00180711	0.00121966	PTGS2/CXCL1/FOS/RELA/TNF
hsa04668	TNF signaling pathway	4.96019e-05	0.00281077	0.00189706	PTGS2/CXCL1/FOS/RELA/TNF
hsa05418	Fluid shear stress and atherosclerosis	0.000138653	0.00579556	0.00391155	CAV1/PRKCZ/FOS/RELA/TNF
hsa05140	Leishmaniasis	0.000170458	0.00579556	0.00391155	PTGS2/FOS/RELA/TNF
hsa04658	Th1 and Th2 cell differentiation	0.000338658	0.0095953	0.00647608	FOS/RELA/NOTCH1/CD3D
hsa05142	Chagas disease	0.000502008	0.0100513	0.00678385	FOS/RELA/TNF/CD3D
hsa04064	NF-kappa B signaling pathway	0.000540402	0.0100513	0.00678385	PTGS2/CXCL1/RELA/TNF
hsa04660	T cell receptor signaling pathway	0.000540402	0.0100513	0.00678385	FOS/RELA/TNF/CD3D
hsa04659	Th17 cell differentiation	0.000623405	0.0100513	0.00678385	FOS/RELA/CD3D/IL6ST
hsa05167	Kaposi sarcoma-associated herpesvirus infection	0.000650378	0.0100513	0.00678385	PTGS2/CXCL1/FOS/RELA/IL6ST
hsa05170	Human immunodeficiency virus 1 infection	0.00097174	0.0137663	0.00929119	FOS/RELA/TNF/RBX1/CD3D
hsa05165	Human papillomavirus infection	0.00114008	0.01417	0.00956362	PTGS2/PRKCZ/RELA/NOTCH1/MX2/TNF
hsa05134	Legionellosis	0.00116694	0.01417	0.00956362	CXCL1/RELA/TNF
hsa04210	Apoptosis	0.00147605	0.0167286	0.0112905	FOS/RELA/TNF/CTSC
hsa05162	Measles	0.00159987	0.0169986	0.0114728	FOS/RELA/MX2/CD3D
hsa05133	Pertussis	0.0026742	0.026742	0.0180488	FOS/RELA/TNF
hsa05235	PD-L1 expression and PD-1 checkpoint pathway in cancer	0.00418262	0.0391973	0.0264551	FOS/RELA/CD3D
hsa01040	Biosynthesis of unsaturated fatty acids	0.00438087	0.0391973	0.0264551	ELOVL4/SCP2
hsa05323	Rheumatoid arthritis	0.0047321	0.0392325	0.0264789	CXCL1/FOS/TNF
hsa01523	Antifolate resistance	0.00539208	0.0392325	0.0264789	RELA/TNF
hsa04640	Hematopoietic cell lineage	0.00563516	0.0392325	0.0264789	MME/TNF/CD3D
hsa05130	Pathogenic Escherichia coli infection	0.00563547	0.0392325	0.0264789	LPAR2/FOS/RELA/TNF
hsa04061	Viral protein interaction with cytokine and cytokine receptor	0.00579504	0.0392325	0.0264789	CXCL1/TNF/IL6ST
hsa04933	AGE-RAGE signaling pathway in diabetic complications	0.00579504	0.0392325	0.0264789	PRKCZ/RELA/TNF
hsa05146	Amoebiasis	0.00612296	0.0392325	0.0264789	CXCL1/RELA/TNF
hsa04620	Toll-like receptor signaling pathway	0.00646183	0.0392325	0.0264789	FOS/RELA/TNF
hsa04625	C-type lectin receptor signaling pathway	0.00646183	0.0392325	0.0264789	PTGS2/RELA/TNF
hsa04931	Insulin resistance	0.00717281	0.0420475	0.0283788	PRKCZ/RELA/TNF
hsa05417	Lipid and atherosclerosis	0.00765456	0.0433758	0.0292753	CXCL1/FOS/RELA/TNF
hsa05166	Human T-cell leukemia virus 1 infection	0.00855425	0.0469104	0.0316609	FOS/RELA/TNF/CD3D
hsa04071	Sphingolipid signaling pathway	0.00936156	0.0497333	0.0335661	PRKCZ/RELA/TNF
